# Supplementary material for: Current state and call for action to accomplish findability, accessibility, interoperability, and reusability of low carbon energy data
Source: Sci Rep. 2022 Mar 25;12:5208. doi: 10.1038/s41598-022-08774-0 (PMC8956656; doi:10.1038/s41598-022-08774-0)
Supplement: Supplementary file 1 — Supplementary Information 1. [file 41598_2022_8774_MOESM1_ESM.xlsx]

## Sheet: Metadata
Supplementary material to the article
Supplementary Material to the manuscript “Current state and call for action to accomplish findability, accessibility, interoperability, and reusability of low carbon energy data”
Authors: Valeria Jana Schwanitz (Western Norway University of Applied Sciences), August Wierling (Western Norway University of Applied Sciences)

## Sheet: Results from tests
Name of DB	Classification concept (Table 2, Supplementary Material)	Keywords of hub	Keywords of data if additionally tested	Comment	Number of run	F-1	F-2	F-3	F-4	F-5	F-6	F-7	F-8	A-1	A-2	A-3	A-4	A-5	I-1	I-2	I-3	I-4	I-5	I-6	I-7	R-1	R-2	Links to evaluated websites
Satellite Application Facility on Climate Monitoring (CMSAF)	Energy system, Interlinkages with other systems	K2	K9	Hub. One data set tested.	28	0	0	1	1	0	1	0	1	0	0	1	0	1	0	0	1	1	1	1	1	0	0	https://wui.cmsaf.eu/safira/action/viewDoiDetails?acronym=SARAH_V002_01
Carbon Dioxide Information Analysis Center (CDIAC)	Constraints & objectives, Interlinkage with other systems	K2		Data collection (3 csv). Tested: CO2 statistics.	73	0	0	0	0	0	0	0	1	0	0	1	0	1	0	0	0	0	0	0	0	0	0	https://energy.appstate.edu/sites/energy.appstate.edu/files/global.1751_2016.csv
Data Portal of the Province Castilla and Leon	Data hub, incl. energy; energy system	K1, K6	K1	Tested dataset: Electricity consumtion in C. and L.	134	1	0	1	0	0	1	0	1	1	0	1	1	1	0	0	1	1	1	0	0	1	1	https://analisis.datosabiertos.jcyl.es/explore/dataset/consumo-de-electricidad-mensual-en-castilla-y-leon/table/?sort=mes
CommONEnergy Data Mapper	Energy system	K1	K14	Hub. One data set tested.	29	0	0	1	0	0	1	0	1	0	0	1	0	1	0	0	1	1	0	0	0	0	0	https://eeg.tuwien.ac.at/commonenergy/gla-per-capita-shopping-center
Copernicus Space Component Data Access system (CSCDA)	Interlinkages with other systems	K2	K2	Hub. Also data set assessments caused software failure.	Failure																							https://spacedata.copernicus.eu/web/cscda/dataset-details?articleId=56273
Covenant of Mayors	Agents	K6		Collection of action plans.	30	0	0	1	0	0	1	0	1	0	0	1	0	1	0	0	1	1	1	1	1	0	0	https://www.eumayors.eu/plans-and-actions/action-plans.html
DataCite	General data hub incl. energy data	More than 76,687 data sets on energy are listed.		General hub. Machine-test done with top-level. Data set testing leads to another website/repository (not tested). More than 76,687 data sets listed.	150	0	0	1	0	0	1	0	1	0	0	1	0	1	0	0	1	1	0	0	0	0	0	https://datacite.org
Life Cycle Inventory Database (ecoinvent)	Constraints & objectives, technologies, systemic change	K4, K11, K20		Data are behind a paywall. Machine test may therefore ambigious.	152	0	0	0	0	0	0	0	1	0	0	1	0	1	0	0	0	0	0	0	0	0	0	https://www.ecoinvent.org/support/documents-and-files/information-on-ecoinvent-3/information-on-ecoinvent-3.html#3842
Energydata.info (SDG 7 portal)	Gernal data hub incl. energy data	558 data sets on SDG7		Hub tested.	67	0	0	1	0	0	1	0	1	0	0	1	0	1	0	0	1	1	0	0	0	0	0	https://energydata.info/
Energydata.info - SDG 7 data collection	General data hub incl. energy data		K4, K3	Data collection for tracking SDG 7.	68	1	0	1	0	0	1	0	1	1	0	1	1	1	0	0	1	1	1	1	1	1	1	https://energydata.info/dataset/world-global-tracking-framework-2017
EMODnet - THE EUROPEAN MARINE OBSERVATION AND DATA NETWORK	Agents, Interlinkages with other systems	K2, K6		Hub for marine data in Europe.	5	0	0	0	0	0	0	0	1	0	0	1	0	1	0	0	0	0	0	0	0	0	0	https://www.emodnet.eu/geonetwork/emodnet/eng/catalog.search#/metadata/EMODnet_Geology_WP7_Marine_Minerals_INSPIRE_MR_MineralOccurrence_Aggregates_Point
EMODnet - THE EUROPEAN MARINE OBSERVATION AND DATA NETWORK	Agents, Interlinkages with other systems		K11	Data set tested: EMODnet Human Activities - Ocean Energy Projects.	47	0	0	1	0	0	1	0	1	0	0	1	0	1	0	0	1	1	0	0	0	0	0	https://www.emodnet-humanactivities.eu/search-results.php?dataname=Project+Locations
Policies to Enforce the Transition to nearly zero energy buildings in EU-27 (Project: Entranze)	Energy system		K14	Hub. Data set tested: Average floor area per capita	32	0	0	0	0	0	0	0	1	0	0	1	0	1	0	0	0	0	0	0	0	0	0	https://entranze.enerdata.net/#/average-floor-area-per-capita.html
ENTSO-E transparancy platform	Energy system, agents	K13,K15	K15	Hub. Data set tested: Monthly Domestic Load Values.	33	0	0	1	0	0	1	0	1	0	0	1	0	1	0	0	1	1	1	0	0	0	0	https://eepublicdownloads.blob.core.windows.net/public-cdn-container/clean-documents/Publications/Statistics/MDV_data-2015-2019.xlsx
EU Critical raw materials - 4th list of CRMs	Energy system, objectives and constraints	K1, K3		Test not possible as only existing in pdf format	155	0	0	0	0	0	0	0	1	0	0	1	0	1	0	0	0	0	0	0	0	0	0	https://ec.europa.eu/docsroom/documents/42849
EU Energy Poverty Observatory	Constraints & objectives	K3	K3	Collection of primary and secondary indicators. Test: Low absolute energy expenditure.	79	0	0	1	0	0	1	0	1	0	0	1	0	1	0	0	1	1	0	0	0	0	0	https://www.energypoverty.eu/indicator?primaryId=1463
EUR-Lex - Directive 95/46/EC	Constraints & objectives; agents		K5	Policy document:General Data Protection Regulation	80	0	0	1	0	0	1	0	1	0	0	1	0	1	0	0	1	1	1	0	0	0	0	https://eur-lex.europa.eu/eli/reg/2016/679/oj
EUR-Lex - Directive 95/46/EC - newsroom	Constraints & objectives; agents		K5	Newsroom to legislative interpretation of Article 28 of Directive 95/46/ec	81	0	0	1	0	0	1	0	1	0	0	1	0	1	0	0	1	1	0	0	0	0	0	https://energydata.onlyoffice.eu/Products/Files/DocEditor.aspx?fileid=5805474
EUR-Lex	Constraints & objectives; agents	K6		Ub for policy documents and legislation. Run error.	Failure																							https://eur-lex.europa.eu/homepage.html?locale=en
European Commission eCertis Database	General database, agents	K6		No specification for machine-test possible.	Failure																							https://ec.europa.eu/tools/ecertis/#/search
European Environment Agency - data hub	Constraints & objectives, agents	K4		Test at the level of the data collection.	77	0	0	1	0	0	1	0	1	0	0	1	0	1	0	0	1	1	1	0	0	1	1	https://www.eea.europa.eu/data-and-maps/data#c0=5&c11=&c5=all&b_start=0
EUROSTAT - electricity prices	Constraints & objectives, agents	More than 4921 results for 'energy'.	K8	Test of dataset: components for household consumers.	84	0	0	1	0	0	1	0	1	0	0	1	0	1	0	0	1	1	0	0	0	0	0	https://ec.europa.eu/eurostat/databrowser/view/nrg_pc_204_c/default/table?lang=en
European Energy Efficient Building District Database: from data to information to knowledge (Project: ExcEED)	Energy system, technologies	K14, K11		Database discontinued. Example for sustainability beyond project run time.	Discontinued																							Discontinued after end of funded project
FAOSTAT - landuse	Interlinkages with other systems	General repository	K2	Test at the level of the data collection.	69	0	0	0	0	0	0	0	1	0	0	1	0	1	0	0	0	0	0	0	0	0	0	http://www.fao.org/faostat/en/#data/RL
FAOSTAT - energy	Energy system, agents, interlinkages with other systems	General repository	K2	Test at the level of the data collection.	70	0	0	0	0	0	0	0	1	0	0	1	0	1	0	0	0	0	0	0	0	0	0	http://www.fao.org/faostat/en/#data/GN
FAOSTAT - aquastat	Interlinkages with other systems	General repository	K2	Test at the level of the data collection.	71	0	0	0	0	0	0	0	1	0	0	1	0	1	0	0	0	0	0	0	0	0	0	http://www.fao.org/nr/water/aquastat/data/query/index.html?lang=en
Felles datakatalog – data.norge.no	General data hub (incl. energy data); energy system, agents	28 datasets on energy	K1, K8, K12	Dataset for electricity certificates tested	112	1	0	1	0	0	1	0	1	1	0	1	1	1	0	1	1	1	1	1	1	0	0	https://data.norge.no/search-all?q=elsertifikater
IMF - fossil fuel subsidy data	Constraints & objectives, agents, interlinkages with other systems		K8	Test of downloadable excel file.	85	0	0	1	0	0	1	0	1	0	0	1	0	1	0	0	1	1	0	0	0	0	0	https://www.imf.org/-/media/Files/Topics/Environment/energy-subsidies/subsidies-database-2018.ashx
Global Buildings Performance Network (GBPN)	Energy system, technologies	K14, K11		Data collection. Data set tested: Floor area per capita (first set on page).	12	0	0	1	0	0	1	0	1	0	0	1	0	1	0	0	1	1	1	0	0	0	0	https://www.gbpn.org/databases-tools/mrv-tool/model-input-data
Global energy institute	Energy system, agents, interlinkages with other systems	K3		Collection of data: energy security index. Data set tested: Large Energy User Group Index Scores and Rankings	59	0	0	0	0	0	0	0	1	0	0	1	0	1	0	0	0	0	0	0	0	0	0	https://www.globalenergyinstitute.org/sites/default/files/Large_Energy_User_Group_Index_Scores_and_Rankings_(1980-2018)-2020_Edition_FINAL.xlsx
German Federal Grid Regulator Open Data for Electricity Markets (SMARD)	Energy system, agents	K1, K6		Tested: whole sale market data in Germany	161	0	0	1	0	0	1	0	1	0	0	1	0	1	0	0	1	1	0	0	0	0	0	https://www.smard.de/home/downloadcenter/download-marktdaten#!?downloadAttributes=%7B%22selectedCategory%22:3,%22selectedSubCategory%22:8,%22selectedRegion%22:%22DE%22,%22from%22:1610233200000,%22to%22:1611183599999,%22selectedFileType%22:%22CSV%22%7D
German Open Government Data Portal (GovData)	General data hub incl. energy data	K1	K11	Tested dataset: Map layer for wind energy density	132	1	0	1	0	0	1	0	1	1	0	1	1	1	0	0	1	1	1	1	1	0	0	https://www.govdata.de/web/guest/daten/-/details/kartenlayer-spezifische-energieleistungsdichte-100m-in-nrw
The open source mapping and planning tool for cooling and heating (project: Hotmaps)	Energy system, technologies	K14, K11		GUI - problematic for machines, test superfitial. No API for data available.	6	0	0	0	0	0	0	0	1	0	0	1	0	1	0	0	0	0	0	0	0	0	0	https://www.hotmaps.eu/map
IEA Policy database	Agents	K6	K6	Hub for energy and climate policies. Tested: entry for Fugitive Emissions Management Guideline (British Columbia)	35	0	0	1	0	0	1	0	1	0	0	1	0	1	0	0	1	1	0	0	0	0	0	https://www.iea.org/policies/8681-fugitive-emissions-management-guideline-british-columbia?type=Regulatory%20instruments
IEA Data and Statistics	Energy system	K1		Collection of data. Test of top level.	3	0	0	1	1	1	1	0	1	0	0	1	0	1	0	0	1	1	1	1	1	0	0	https://www.oecd-ilibrary.org/energy/data/iea-world-energy-statistics-and-balances_enestats-data-en
IIASA Data Repository (IIASA DARE)	Hub for earth system data (incl. energy), energy system, systemic change	K1, 2	K20	Tested dataset: Scenario data for "A new scenario logic for the Paris Agreement long-term temperature goal“	137	1	0	1	0	0	1	0	1	1	0	1	1	1	1	1	1	1	1	1	1	1	1	https://dare.iiasa.ac.at/48/
IIASA Publications Repository (IIASA PURE)	Hub for earth system publications	K1,2	K20	Tested dataset: A database of forest biomass structure for Eurasia	138	1	0	1	0	0	1	0	1	1	0	1	1	1	1	1	1	1	1	1	1	1	1	http://pure.iiasa.ac.at/id/eprint/14589/
The International Disaster Database (EM-DAT)	Systemic change	K20		The previous EM-DAT data portal has been permanently disabled.	Discontinued																							https://www.emdat.be/emdat_db/
Ireland's Open Data Portal	General data hub incl. energy data; technology	153 datasets for energy	K11	Tested dataset: Belmullet Full Scale Wave Energy Testsite	110	1	0	1	0	0	1	0	1	1	0	1	1	1	0	0	1	1	1	1	1	1	1	https://data.gov.ie/dataset/belmullet-full-scale-wave-energy-test-site
Ireland's Open Data Portal	General data hub incl. energy data; energy system, agents	153 datasets for energy	K1, K6	Tested dataset: Wicklow Wind Energy Strategy Wicklow County Development Plan 2016 - 2022	113	1	0	1	0	0	1	0	1	1	0	1	1	1	0	0	1	1	1	1	1	1	1	https://data.gov.ie/dataset/wicklow-wind-energy-strategy-wicklow-county-development-plan-2016-2022-appendix-6
IRENA Statistics	Energy system	K17, K11		Colection of data: Statistics on capacity and generation	91	0	0	1	0	0	1	0	1	0	0	1	0	1	0	0	1	1	0	0	0	0	0	https://www.irena.org/Statistics/View-Data-by-Topic/Capacity-and-Generation/Statistics-Time-Series
Joint Research Center (JRC) data catalog	General data hub incl. energy data	1,162 datasets found for "energy".		General repository. Machine-test done at several levels.	36	0	0	0	0	0	0	0	1	0	0	1	0	1	0	0	0	0	0	0	0	0	0	https://data.jrc.ec.europa.eu/
JRC data catalog - data collection	Energy system	K2		Data collection: European Platform on Life Cycle Assessment (EPLCA)	37	0	0	1	0	0	1	0	1	0	0	1	0	1	0	0	1	1	0	0	0	0	0	https://data.jrc.ec.europa.eu/collection/eplca
JRC data catalog - data set	Energy system		K13	Data set: from the collection on grid mix 1kv-60kV	38	1	0	1	0	0	1	0	1	1	0	1	1	1	0	0	1	1	1	1	1	0	0	https://data.jrc.ec.europa.eu/dataset/jrc-eplca-b65edef6-c33e-46dd-a953-6a18bbf88b32
JRC data catalog - data set	Energy system		K2	Data set: Global energy and climate outlook 2019	39	1	0	1	0	0	1	0	1	1	0	1	1	1	0	0	1	1	1	1	1	0	0	http://data.jrc.ec.europa.eu/dataset/eaf0df92-72e8-4f73-8bdf-021000209e68
Mesures d'Utilisation Rationnelle de l'Energie (Mure database)	Energy system, agents	K6, K14		Evaluation of specific data set	40	0	0	1	0	0	1	0	1	0	0	1	0	1	0	0	1	1	0	0	0	0	0	https://www.measures.odyssee-mure.eu/energy-efficiency-policies-database.html#/measures/407
National energy statistics - example: Statistics Poland	Energy system	K1		Example: Poland. Tested collection of data: environment-energy	23	0	0	1	0	0	1	0	1	0	0	1	0	1	0	0	1	1	0	0	0	0	0	https://stat.gov.pl/en/topics/environment-energy/
Kaggle - Repository (data set)	General data repository (incl. energy data)	More than 9000 data sets on energy. Counting not possible.		General repository tested.	51	0	0	1	0	0	1	0	1	0	0	1	0	1	0	0	1	1	0	0	0	0	0	https://www.kaggle.com
Kaggle - Repository (data set)	General data repository (incl. energy data)		K11	General repository. Data set tested: 30 years wind generation in EU	7	1	0	1	0	1	1	0	1	1	0	1	1	1	0	0	1	1	1	1	1	0	0	https://www.kaggle.com/sohier/30-years-of-european-wind-generation
Simulations of hourly power output from wind and solar PV farms (Renewables.Ninja)	Energy system, technologies	K10	K11	Collection of download links. Data set tested (belongs to a journal article):	41	0	0	0	0	0	0	0	1	0	0	1	0	1	0	0	0	0	0	0	0	0	0	https://www.renewables.ninja/country_downloads/DE/ninja_pv_country_DE_merra-2_corrected.csv
Nature Scientific Data (Scientific Publication)	Publisher, Interlinkages with other systems		K2	Tested: Attached dataset on carbon dioxide emissions.	157	0	0	1	0	0	1	0	1	0	0	1	0	1	0	0	1	1	1	0	0	0	0	https://springernature.figshare.com/articles/dataset/Metadata_record_for_Gridded_fossil_CO2_emissions_and_related_O2_combustion_consistent_with_national_inventories_1959-2018/13333643
NORDPOOL day-ahead electricity prices	Energy system, agent	K1, K6		Tested: Day ahead electricity prices	159	0	0	1	0	0	1	0	1	0	0	1	0	1	0	0	1	1	0	0	0	0	0	NORDPOOL day-ahead electricity prices
NORDPOOL historical market data	Energy system, agent, systemic change	K1, K6, K20		Tested: Historical market data	158	0	0	1	0	0	1	0	1	0	0	1	0	1	0	0	1	1	0	0	0	0	0	NORDPOOL historical market data
U.S. National Renewable Energy Laboratory (NREL) data catalog	General data hub, agent	100 data sets on 'energy'		General repository tested.	52	0	0	1	0	0	1	0	1	0	0	1	0	1	0	0	1	1	0	0	0	0	0	https://data.nrel.gov
NREL data set	General data hub		K18	Data set tested: Gear box reliability	42	0	0	1	1	0	1	0	1	0	0	1	0	1	0	0	1	1	1	1	1	0	0	https://data.nrel.gov/submissions/56
Scenarios of market transition to nearly Zero Energy Buildings (nZEB)	Energy system (energy markets)	K14, K1		GUI only without data - problematic for machines, test superficial	14	0	0	0	0	0	0	0	1	0	0	1	0	1	0	0	0	0	0	0	0	0	0	https://eeg.tuwien.ac.at/zebra/
OECD data hub	Data hub incl. energy data	Showing 1028 results for “energy”.		General repository. Machine-test at top level.	56	0	0	1	0	0	1	0	1	0	0	1	0	1	0	0	1	1	0	0	0	0	0	https://data.oecd.org/
OECD data set	Data hub incl. energy data, energy system		K1	Data set tested: primary energy	25	0	0	1	0	0	1	0	1	0	0	1	0	1	0	0	1	1	0	0	0	0	0	https://data.oecd.org/energy/primary-energy-supply.htm
OECD data set	Data hub incl. energy data		K7	Data set tested: Details of public revenue (Japan)	83	0	0	0	0	0	0	0	1	0	0	1	0	1	0	0	0	0	0	0	0	0	0	https://stats.oecd.org/Index.aspx?QueryId=75340
Statistics on power blackouts (Scientific publication)	Energy system, systemic change		K20	Data set attached to publication	148	0	0	1	0	0	1	0	1	0	0	1	0	1	0	0	1	1	0	0	0	0	0	Statistics on power blackouts (Scientific publication)
Database for biomass and waste (Phyllis)	Technologies	K11		Dataset tested. Database not applicable to machine tests.	136	0	0	0	0	0	0	0	1	0	0	1	0	1	0	0	0	0	0	0	0	0	0	https://phyllis.nl/Biomass/View/2819
OECD Database on Policy Instruments for the Environment (PINE)	Agents, Constraints	K2, K6		Data hub tested: Environmental policies.	87	0	0	0	0	0	0	0	1	0	0	1	0	1	0	0	0	0	0	0	0	0	0	https://pinedatabase.oecd.org/
Heat Roadmap Europe (PETA)	Energy system, technologies	K1, K11		Graphical front end. Possibility to download heat maps (pdf). Not accessible for machines. Test likely superficial.	15	0	0	1	0	0	1	0	1	0	0	1	0	1	0	0	1	1	0	0	1	0	0	https://heatroadmap.eu/peta4/
UNEP Material Flow Database	Constraints and objectives	K4		Access through zip provided by email. Software returns failure	Failure																							https://www.resourcepanel.org/global-material-flows-database
UK Bus Open Data Service	Energy system	K16		Data collection tested: bus time tables	89	0	0	1	0	0	1	0	1	0	0	1	0	1	0	0	1	1	0	0	0	1	1	https://data.bus-data.dft.gov.uk/downloads/
Database for support schemes, grid issues and policies about RE sources in EU-28, EFTA etc. (RES LEGAL)	Agents, constraints	K6		Clickable archive. Superficial machine test.	44	0	0	0	0	0	0	0	1	0	0	1	0	1	0	0	0	0	0	0	0	0	0	http://www.res-legal.eu/search-by-country/poland/single/s/res-e/t/policy/aid/training-programme-for-installers/lastp/175/
Smart Integration of Energy Storages in Local Multi Energy Systems for maximising the Share of Renewables in Europe’s Energy Mix (SmILES)	Energy system, technologies	K17, K11		Run error. Caused by zip format?	Failure																							https://www.ecria-smiles.eu/data-files/-/document_library/W32cCAfL2jMX/view_file/664466?_com_liferay_document_library_web_portlet_DLPortlet_INSTANCE_W32cCAfL2jMX_redirect=https%3A%2F%2Fwww.ecria-smiles.eu%3A443%2Fdata-files%2F-%2Fdocument_library%2FW32cCAfL2jMX%2Fview%2F664423%3F_com_liferay_document_library_web_portlet_DLPortlet_INSTANCE_W32cCAfL2jMX_redirect%3Dhttps%253A%252F%252Fwww.ecria-smil…
Norwegian Power System Data by STATNET	Energy system, agents	K13, K15, K16		Data collection tested: power balance in Scandinavia.	88	0	0	1	0	0	1	0	1	0	0	1	0	1	0	0	1	1	0	0	0	0	0	https://www.statnett.no/for-aktorer-i-kraftbransjen/tall-og-data-fra-kraftsystemet/#nordisk-kraftbalanse
EU Building Stock Monitoring (Project: EPISCOPE)	Energy system, technologies	K14, K11		Collection of data. Data set tested: Building stock data.	10	0	0	0	0	0	0	0	1	0	0	1	0	1	0	0	0	0	0	0	0	0	0	https://webtool.building-typology.eu/#bd
EU SCIENCE HUB	Data hub, incl. energy; energy system, technologies	K1	K11	Tested dataset: PVGIS	140	0	0	1	0	0	1	0	1	0	0	1	0	1	0	0	1	1	1	0	0	0	0	https://ec.europa.eu/jrc/en/PVGIS/downloads/data
TOMTOM Traffic Index	Agents	K16		Colection of data tested: traffic profiles.	90	0	0	1	0	0	1	0	1	0	0	1	0	1	0	0	1	1	0	0	0	0	0	https://www.tomtom.com/en_gb/traffic-index/ranking/
German Business Registry	Agents	K7		Official registry for corporations. Test only possible at top-level, since lower level not machine accessible.	82	0	0	1	0	0	1	0	1	0	0	1	0	1	0	0	1	1	0	0	0	0	0	https://www.unternehmensregister.de/ureg/
opendata.swiss Windenergieanlagen	Technologies	K11		Data set tested: wind power plants	111	1	0	1	0	0	1	0	1	1	0	1	0	1	0	1	1	1	1	1	1	0	0	https://opendata.swiss/en/dataset/windenergieanlagen
The WORLD BANK Data Catalog	Data hub incl. energy data, energy system, constraints & objectives	Showing 1993 results for "energy".	K3	Hub for world-wide development data. Machine-test done with top-level.	65	0	0	1	0	0	1	0	1	0	0	1	0	1	0	0	1	1	1	1	1	0	0	https://datacatalog.worldbank.org/
The WOLRD BANK Data Catalog (data set)	Data hub incl. energy data, energy system		K12	Data set tested: fuel exports	66	0	0	1	0	0	1	0	1	0	0	1	0	1	0	0	1	1	0	0	0	0	0	https://data.worldbank.org/indicator/TX.VAL.FUEL.ZS.UN
United Nations Open SDG Data Hub	Data hub incl. energy data, energy system, interlinkages with other systems, system change	K1, K2, K3, K4	K1	Date set tested: Indicator 7.1.2 - GEO-JSON format not applicable for machine test	Failure																							https://opendata.arcgis.com/datasets/7b98a6dbbabc42fc94fa774c4ddc2f33_0.geojson
World Health Organisation (data set)	Data hub incl. energy-related data, interlinkages with other systems		K12	Data set tested: air pollution	139	0	0	1	0	0	1	0	1	0	0	1	0	1	0	0	1	1	1	0	0	0	0	https://www.who.int/data/gho/data/indicators/indicator-details/GHO/concentrations-of-fine-particulate-matter-(pm2-5)
Zenodo Repository	Data hub incl. energy data, energy system, technologies	More than 2226 results for 'energy' and 'data sets'.		General repository. Machine-test done with top-level.	48	0	0	1	0	0	1	0	1	0	0	1	0	1	0	0	1	1	0	0	0	0	0	https://zenodo.org/
Zenodo Repository (data set)	Data hub incl. energy data, energy system, technologies		K11	Data set: GRECO	4	1	0	1	0	0	1	0	1	1	0	1	1	1	0	0	1	1	1	1	1	1	1	https://zenodo.org/record/3346823
Zenodo Repository (data set)	Data hub incl. energy data, energy system, technologies		K11	Data set: Sharewind	9	0	0	1	0	0	1	0	1	0	0	1	0	1	0	0	1	1	1	1	1	1	1	https://doi.org/10.5281/zenodo.1162738

## Sheet: Calculation of score
F			A			I			R
Test #	Weight	Answer	Test #	Weight	Answer	Test #	Weight	Answer	Test #	Weight	Answer
		(example)
1	0.117647	0	1	0.225	0	1	0.0625	0	1	0.571429	0
2	0.117647	0	2	0.225	0	2	0.0625	0	2	0.428571	0
3	0.235294	1	3	0.225	1	3	0.0625	1
4	0.117647	0	4	0.225	0	4	0.0625	1
5	0.117647	0	5	0.1	1	5	0.125	1
6	0.0294118	1				6	0.25	0
7	0.0294118	0				7	0.375	0
8	0.235294	1
F score:	0.5		A score:	0.325		I score:	0.25		R score:	0
Total score:	0.26875
